# Supplementary material for: Stress Driven Discovery of Natural Products From Actinobacteria with Anti-Oxidant and Cytotoxic Activities Including Docking and ADMET Properties
Source: Int J Mol Sci. 2021 Oct 22;22(21):11432. doi: 10.3390/ijms222111432 (PMC8584265; doi:10.3390/ijms222111432)
Supplement: Supplementary file 1 [file ijms-22-11432-s001.zip]

Archive with 1 entries (1 files):
- ijms-1408140-supplementary.pdf
